# Supplementary material for: Efficacy and safety of probiotics as a complementary treatment for urticaria: a systematic review and meta-analysis
Source: Front Microbiol. 2025 Dec 10;16:1634990. doi: 10.3389/fmicb.2025.1634990 (PMC12728354; doi:10.3389/fmicb.2025.1634990)
Supplement: Supplementary file 1 [file Data_Sheet_1.ZIP]

Archive with 9 entries (8 files):
- Figures/
- Figures/Figure 1.jpg
- Figures/Figure 2.jpg
- Figures/Figure 3.jpg
- Figures/Figure 4.jpg
- Figures/Figure 5.jpg
- Figures/Figure 6.jpg
- Figures/Figure 7.jpg
- Figures/Figure 8.jpg
