# Supplementary material for: Efficacy and safety of probiotics as a complementary treatment for urticaria: a systematic review and meta-analysis
Source: Front Microbiol. 2025 Dec 10;16:1634990. doi: 10.3389/fmicb.2025.1634990 (PMC12728354; doi:10.3389/fmicb.2025.1634990)
Supplement: Supplementary file 2 [file Table_1.XLSX]

## Sheet: Supplementary Table S1
Supplementary Table S1 Search strategies and results for all databases.
Database	Search strategy	Limits	Results
PubMed	(Urticarias[Title/Abstract] OR Urticaria[Title/Abstract] OR Urticarial Wheal[Title/Abstract] OR Urticarial Wheals[Title/Abstract]) AND (Probiotic[Title/Abstract] OR Probiotics[Title/Abstract] OR Lactobacillus acidophilus[Title/Abstract] OR Lactobacillus amylovorus[Title/Abstract] OR Lactobacillus[Title/Abstract] OR Bacillus bifida[Title/Abstract] OR Bacillus[Title/Abstract] OR Clostridium butyric…	-	64
Embase	(Urticarias:ab,ti OR Urticaria:ab,ti OR Urticarial Wheal:ab,ti OR Urticarial Wheals:ab,ti) AND (Probiotic:ab,ti OR Probiotics:ab,ti OR Lactobacillus acidophilus:ab,ti OR Lactobacillus amylovorus:ab,ti OR Lactobacillus:ab,ti OR Bacillus bifida:ab,ti OR Bacillus:ab,ti OR Clostridium butyricum:ab,ti OR Streptococcus thermophiles:ab,ti OR Enterococcus:ab,ti OR Bifidobacterium:ab,ti OR Bifidobacteria:…	-	138
Cochrane Library	Foot Bath OR Fumigation OR Fumigations OR Washing OR Steaming OR Lavipeditum in Title Abstract Keyword AND Diabetic Foot OR Diabetic Feet OR Diabetes Foot OR Diabetes Feet in Title Abstract Keyword	-	52
Web of Science	Urticarias OR Urticaria OR Urticarial Wheal OR Urticarial Wheals (Topic) and Probiotic OR Probiotics OR Lactobacillus acidophilus OR Lactobacillus amylovorus OR Lactobacillus OR Bacillus bifida OR Bacillus OR Clostridium butyricum OR Streptococcus thermophiles OR Enterococcus OR Bifidobacterium OR Bifidobacteria OR Yeast OR Saccharomyces cerevisiae OR Saccharomyces italicus OR Saccharomyces ovifo…	-	266
CNKI	TKA=((荨麻疹+风疹)*(益生菌+益生元+合生元+微生态+双歧杆菌+酵母菌+嗜酸乳杆菌+乳酸菌+酪酸梭菌+丁酸梭菌+芽孢杆菌+枯草杆菌+链球菌+肠球菌+放线菌))	-	115
Wanfang	主题: ((荨麻疹 OR 风疹) AND (益生菌 OR 益生元 OR 合生元 OR 微生态 OR 双歧杆菌 OR 酵母菌 OR 嗜酸乳杆菌 OR 乳酸菌 OR 酪酸梭菌 OR 丁酸梭菌 OR 芽孢杆菌 OR 枯草杆菌 OR 链球菌 OR 肠球菌 OR 放线菌))	-	133
VIP	M=((荨麻疹+风疹)*(益生菌+益生元+合生元+微生态+双歧杆菌+酵母菌+嗜酸乳杆菌+乳酸菌+酪酸梭菌+丁酸梭菌+芽孢杆菌+枯草杆菌+链球菌+肠球菌+放线菌))	-	15
CNKI, China National Knowledge Infrastructure; VIP, China Science and Technology Journal Database.

## Sheet: Supplementary Table S2
Supplementary Table S2 Overview of probiotic strains used in included studies and their clinical availability.
Probiotic preparations	Strain components	Availability
LactoCare®	Lactobacillus rhamnosus, Lactobacillus casei, Lactobacillus acidophilus, Bifidobacterium breve, Lactobacillus bulgaricus, Bifidobacterium longum, and Streptococcus thermophilus	Commercially available
Yimingjia®	Lactobacillus gasseri, Lactobacillus salivarius, Lactobacillus johnsonii, Lactobacillus paracasei,Lactobacillus reuteri, and Bifidobacterium animalis	Commercially available
Lactobacillus reuteri	Lactobacillus reuteri	Commercially available
Siliankang®	Bifidobacterium, Lactobacillus, Enterococcus, and Bacillus cereus	Commercially available
Femilact®	Lactobacilluses casei, Lactobacilluses acidophilus, Lactobacilluses bulgaricus, Lactobacilluses rhamnosus, Bifidobacterium breve, Bifidobacterium longum, and Streptococcus thermophilus	Commercially available
Selenious yeast	Saccharomyces cerevisiae Hansen	Commercially available
Aiminkang®	Lacticaseibacillus paracasei, Limosilactobacillus fermentum, Limosilactobacillus reuteri, Bifidobacterium animalis subsp.lactis, Lactiplantibacillus plantarum, Lactobacillus, and Lacticaseibacillus rhamnosus	Commercially available
Meichangan®	Enterococcus faecium and Bacillus subtilis	Commercially available
